# Supplementary material for: Serum Uric Acid and Bone Health in Middle-Aged and Elderly Hypertensive Patients: A Potential U-Shaped Association and Implications for Future Fracture Risk
Source: Metabolites. 2025 Jan 3;15(1):15. doi: 10.3390/metabo15010015 (PMC11766991; doi:10.3390/metabo15010015)
Supplement: Supplementary file 1 [file metabolites-15-00015-s001.zip]

Archive with 1 entries (1 files):
- metabolites-3369922-supplementary.pdf
